# Supplementary material for: Haploinsufficiency of a Circadian Clock Gene Bmal1 (Arntl or Mop3) Causes Brain-Wide mTOR Hyperactivation and Autism-like Behavioral Phenotypes in Mice
Source: Int J Mol Sci. 2022 Jun 5;23(11):6317. doi: 10.3390/ijms23116317 (PMC9181331; doi:10.3390/ijms23116317)
Supplement: Supplementary file 1 [file ijms-23-06317-s001.zip]

Archive with 1 entries (1 files):
- ijms-1724636-supplementary.pdf
